# Supplementary material for: Exposure of Culicoides sonorensis to Enzootic Strains of Bluetongue Virus Demonstrates Temperature- and Virus-Specific Effects on Virogenesis
Source: Viruses. 2021 May 28;13(6):1016. doi: 10.3390/v13061016 (PMC8228769; doi:10.3390/v13061016)
Supplement: Supplementary file 1 [file viruses-13-01016-s001.zip]

Archive with 1 entries (1 files):
- viruses-1149742-supplementary.pdf
